# Supplementary material for: Characteristic-Aroma-Component-Based Evaluation and Classification of Strawberry Varieties by Aroma Type
Source: Molecules. 2021 Oct 14;26(20):6219. doi: 10.3390/molecules26206219 (PMC8540309; doi:10.3390/molecules26206219)
Supplement: Supplementary file 1 [file molecules-26-06219-s001.zip]

Archive with 1 entries (1 files):
- molecules-1415535-supplementary.xlsx
