# Supplementary material for: Characteristic-Aroma-Component-Based Evaluation and Classification of Strawberry Varieties by Aroma Type
Source: Molecules. 2021 Oct 14;26(20):6219. doi: 10.3390/molecules26206219 (PMC8540309; doi:10.3390/molecules26206219)
Supplement: Supplementary file 1 [file molecules-26-06219-s001.zip › molecules-1415535-supplementary.xlsx]

## Sheet: S1
Table S1. Absolute Content of VOCs in 16 Strawberry Varieties
Categories	RT (min)	CAS Number	Compounds	Absolute content（ng/g）
				S1	S2	S3	S4	S5	S6	S7	S8	S9	S10	S11	S12	S13	S14	S15	S16
Esters	3.74	623-42-7	Methyl butyrate	3.89	1.21	29.59	20.44	4.68	11.31	42.06	0.79	87.07	6.05	34.92	4.99	9.83	1.14	15.63	40.32
	4.19	624-24-8	Methyl valerate	-	-	-	11.69	-	-	-	0.64	11.84	-	-	-	-	-	-	0.94
	4.52	105-54-4	Ethyl butyrate	-	-	7.16	4.94	-	8.95	17.42	-	-	7.13	3.07	8.71	1.75	-	-	20.82
	8.27	106-70-7	Methyl hexanoate	13.98	17.37	233.29	78.64	88.01	22.8	410.42	5.71	444.09	100.07	112.03	62.9	8.68	5.44	278.53	225.2
	9.4	123-66-0	Ethyl hexanoate	1.23	-	110.44	6.27	34.22	7.61	230.21	-	-	132.58	35.18	6.15	1.43	2.01	42.21	50.29
	10.63	142-92-7	Hexyl acetate	1.24	3.86	17.42	0.64	42.39	1.74	45.03	0.57	12.64	26.79	4.09	14.67	1.05	1.34	16.11	6.34
	12.13	3681-71-8	cis-3-Hexenyl acetate	-	-	-	-	-	-	-	-	-	-	-	-	-	0.88	-	-
	12.69	10094-40-3	2-Hexen-1-ol,acetate	-	-	20.83	-	4.46	1.47	29.22	0.55	-	-	-	-	-	3.53	-	5.43
	14.47	111-11-5	Methyl octanoate	0.65	0.6	24.21	-	-	-	-	0.67	-	8.49	5.3	3.16	-	0.91	37.19	13.21
	15.16	2639-63-6	Hexyl butyrate	-	-	5.15	-	-	-	19.43	-	-	-	-	-	1.09	-	-	-
	15.2	626-82-4	Butyl Hexanoate	-	-	-	-	11.49	1.56	-	-	-	-	-	-	-	-	-	-
	15.8	106-32-1	Ethyl octanoate	-	-	10.04	-	12.43	-	17.25	-	-	8.82	-	-	-	-	-	-
	17.15	112-14-1	Octyl acetate	-	-	-	-	537.69	-	351.31	-	-	-	-	-	-	0.81	28.14	-
	18.87	2442-10-06	1-Octen-3-yl acetate	-	-	-	-	11.42	-	-	-	-	-	-	-	-	-	-	-
	19.5	112-32-3	n-Octyl formate	-	-	-	-	32.52	-	-	-	-	-	-	-	-	-	-	-
	21.15	93-58-3	Methyl benzoate	-	-	-	23.52	-	-	-	-	-	-	-	-	-	-	-	-
	21.16	6378-65-0	Hexyl hexanoate	-	-	3.4	-	10.02	-	16.17	-	-	-	-	-	-	-	-	-
	21.36	110-39-4	Octyl butyrate	-	-	17.68	10.51	42.3	-	46.7	-	-	6.77	-	-	-	-	15.59	-
	22.14	939-48-0	1-Methylethyl benzoate	-	-	-	14.41	-	-	-	-	-	-	-	-	-	-	-	-
	22.2	7786-58-5	octyl 3-methylbutanoate	-	-	16.55	-	86.9	-	61.88	1.31	-	6.85	-	-	1.08	-	44.57	5.34
	22.42	93-89-0	Ethyl benzoate	-	-	-	4.59	-	-	-	-	-	-	-	-	-	-	-	-
	23.05	112-17-4	Decyl acetate	-	-	-	-	29.69	-	-	-	-	-	-	-	-	-	-	-
	23.38	97-62-1	Ethyl isobutyrate	6.8	-	-	-	-	6.14	-	-	-	-	-	-	2.06	-	-	-
	23.84	140-11-4	Benzyl acetate	0.55	-	-	84.2	-	3.78	-	0.73	-	6.91	5.74	1.04	1.62	0.51	-	6.54
	24.67	20777-39-3	Lavendulyl acetate	-	-	-	-	15.4	-	-	-	-	-	-	-	-	-	-	-
	24.73	119-36-8	Methyl salicylate	0.58	-	-	-	-	-	-	0.58	-	2.91	-	-	-	-	-	3.03
	25.58	4887-30-3	Octyl hexanoate	-	-	9.68	-	174.59	-	438.47	-	-	1.7	3.94	-	-	-	16.63	-
	26.18	103-37-7	Benzyl butyrate	-	-	-	12.33	-	3.27	-	1.23	9.72	-	-	4.69	0.89	-	-	-
	26.46	6846-50-0	2,2,4-Trimethyl-1,3-pentanediol diisobutyrate	6.4	8.31	-	4.04	4.17	-	-	2.18	11.88	-	15.72	-	-	2.25	2.68	-
	26.63	7493-69-8	Allyl 2-ethylbutyrate	-	3.74	-	-	-	-	-	-	-	3.03	-	-	1.29	0.46	-	-
	28.25	2306-88-9	Octyl octanoate	-	-	-	-	9.36	-	-	-	-	-	-	-	-	-	-	-
	29.59	706-14-9	γ-Decalactone	-	-	4.26	-	15.37	3.62	-	84.27	-	6.75	6.09	0.84	165.13	65.23	-	-
	30.47	134-20-3	Methyl anthranilate	1.13	-	-	-	-	6.62	-	-	-	-	13.99	-	-	-	-	-
	31.83	2305-05-07	γ-Dodecanolide	12.5	12.9	18.15	16.9	12.44	29.91	28.12	7.6	39.25	50.33	20.87	15.75	16.25	1.89	14.29	3.86
	33.22	84-69-5	Diisobutyl phthalate	-	2.9	3.31	20.55	-	1.78	-	1.03	-	-	-	-	-	-	-	-
Alcohols	19.18	78-70-6	Linalool	9.31	170.28	58.25	109.63	12.3	15.46	-	17.1	321.79	145.6	100.06	12.65	36.29	12.35	446.73	202.1
	23.22	98-55-5	α-Terpineol	-	3.47	-	-	-	-	-	1.11	-	-	3.68	-	1.28	-	-	0.66
	28.44	7212-44-4	Nerolidol	5.05	75.92	304.14	48.42	-	62.64	-	74.49	376.8	467.64	194.85	26.48	91.36	4.35	344.7	320.1
	27.5	111-46-6	Diethylene glycol	47.59	3.18	4.47	-	-	-	43.05	0.54	-	11.06	-	-	-	-	-	-
	34.66	5617-32-3	Heptaethyleneglycol	4.55	3.78	4.13	3.46	-	-	33.49	-	-	9.69	-	11.2	-	-	-	-
	35.12	928-95-0	(E)-2-Hexen-1-ol	-	-	-	3.9	-	-	5.11	0.68	-	-	-	3.04	2.21	-	-	-
	35.44	104-76-7	2-Ethylhexanol	-	0.6	9.38	-	-	-	-	-	-	-	-	-	-	-	-	-
Aldehydes	5.52	66-25-1	Hexanal	2.49	12.19	45.4	23.69	7.76	17.36	63.73	4.17	83.08	33.19	23.1	49.45	3.5	2.01	36.41	20.52
	9.15	6728-26-3	trans-2-Hexenal	13.37	263.94	111.76	241.88	49.28	73.45	113.25	21.3	356.2	141.46	130.04	124.25	17.65	13.36	189.54	94.35
	14.65	124-19-6	n-Nonanal	-	2.9	-	-	-	-	-	1.74	-	2.09	-	1.53	-	0.61	2.39	-
	17.9	112-31-2	Decanal	-	-	-	-	-	-	-	1.27	-	-	-	3.86	-	-	-	-
	22.06	3913-81-3	(E)-2-Decenal	-	-	-	-	-	-	-	-	-	1.61	-	-	-	-	-	0.61
	24.04	112-54-9	Lauric aldechyde	-	9.12	3.65	4.09	-	-	-	-	-	2.56	-	3.86	-	-	-	-
	26.27	104-67-6	γ-Undecalactone	-	-	-	-	-	-	32.2	-	-	-	4.26	-	-	-	-	-
Ketones	20.14	4077-47-8	4-Methoxy-2,5-dimethyl-	3.49	33.21	35.51	22.45	2.87	8.02	1.2	6.22	-	13.17	4.75	0.97	31.19	1.92	-	18.94
			3(2H)-furanone
	24.44	1528-25-2	3-ethylheptan-4-one	0.9	-	-	9.09	-	112.55	-	-	-	-	4.25	-	35.65	-	-	15.01
	24.95	35900-26-2	5-Nonanone, 4-methyl-	-	-	-	-	-	13.03	-	-	-	-	-	-	9.13	-	-	11.32
	26.03	3796-70-1	Geranylacetone	0.36	7.7	7.22	3.08	-	-	-	2.24	-	9.74	-	6.01	1.24	0.51	-	6.42
	21.29	57545-63-8	4-SEC-BUTOXY-2-BUTANONE	-	-	-	-	-	-	-	-	-	-	17.07	-	-	-	-	1.95
Acids	22.53	116-53-0	2-Methylbutyric acid	0.93	-	-	3.22	-	3.68	-	0.45	14.81	-	18.45	0.85	1.77	0.5	-	-
	21.31	56-84-8	Aspartic acid	1.91	1.02	-	-	-	11.15	-	-	14.31	-	-	2.7	-	0.64	-	15.96
	25.91	142-62-1	Hexanoic acid	7.38	7.11	12.38	11.34	18.51	30.43	-	4.58	46.29	12.14	40.59	4.7	4.32	4.91	61.38	9.44
	28.65	124-07-2	Octanoic acid	0.77	-	6.79	-	3.58	4.44	-	0.93	11.67	-	11.91	-	-	1.06	16.68	-
	30.38	63-68-3	Methionine	38.51	-	-	-	1.15	24.49	34.64	-	32.74	-	3.14	-	4.86	-	-	-
	29.22	141-82-2	Malonic acid	4.21	-	-	-	-	-	-	-	-	-	-	-	-	-	-	-
	22.78	53398-86-0	(E)-2-Hexenyl hexanoate	-	-	3.88	-	-	-	8.77	-	-	-	-	-	-	-	-	-
Others	12.31	1968-12-02	N,N-Dimethylformamide	-	-	-	-	-	14.16	-	3.31	24.12	-	-	-	-	-	287.52	-
	31.15	96-76-4	2,4-Di-tert-butylphenol	3.34	-	14.68	7.68	-	5.28	-	2.12	-	5.85	3.92	10.88	3.13	-	5.94	3.89
	33.79	611-20-1	2-Cyanophenol	5.33	-	-	-	-	-	-	-	15.58	9.34	-	-	-	-	3.84	-
	29.21	614-97-1	5-Methylbenzimidazole	-	-	-	-	-	-	-	-	-	-	-	-	-	3.87	2.65	-
	21.34	544-76-3	Hexadecane	-	0.88	-	-	-	-	-	-	-	4.87	1.58	-	-	-	-	-
	23.76	629-78-7	Heptadecane	-	0.86	-	-	-	-	-	-	-	-	-	-	-	-	-	-

## Sheet: S2
Table S2. Characteristic Aroma Components and AVs of 16 Strawberry Varieties
	Volatiles	Aroma Threshold	Aroma Value(AV)
		Value
		(mg/kg)	S1	S2	S3	S4	S5	S6	S7	S8	S9	S10	S11	S12	S13	S14	S15	S16
Pineapple-like	Ethyl butyrate	0.00076	-	-	9.42	6.5	-	11.78	22.92	-	-	9.38	4.04	11.46	2.3	-	-	27.39
	Methyl hexanoate	0.01	1.4	1.74	23.33	7.86	8.8	2.28	41.04	0.57	44.41	10.01	11.2	6.29	0.87	0.54	27.85	22.52
	Ethyl hexanoate	0.0022	0.56	-	50.2	2.85	15.55	3.46	104.6	-	-	60.26	15.99	2.8	0.65	0.91	19.19	22.86
Fruity	Methyl butyrate	0.001	3.89	1.21	29.59	20.44	4.68	11.31	42.06	0.79	87.07	6.05	34.92	4.99	9.83	1.14	15.63	40.32
	Hexyl acetate	0.002	0.62	1.93	8.71	0.32	21.2	0.87	22.52	0.29	6.32	13.4	2.05	7.34	0.53	0.67	8.06	3.17
	Ethyl isobutyrate	2e-05	340	-	-	-	-	307	-	-	-	-	-	-	103	-	-	-
	Hexanal	0.005	0.5	2.44	9.08	4.74	1.55	3.47	12.75	0.83	16.62	6.64	4.62	9.89	0.7	0.4	7.28	4.1
Peachy	Octyl acetate	0.047	-	-	-	-	11.44	-	7.47	-	-	-	-	-	-	0.02	0.6	-
	γ-Decalactone	0.0007	-	-	6.09	-	21.96	5.17	-	120.3	-	9.64	8.7	1.2	235.9	93.19	-	-
	γ-Undecalactone	0.0021	-	-	-	-	-	-	15.33	-	-	-	2.03	-	-	-	-	-
Citrus-like	Methyl anthranilate	0.003	0.38	-	-	-	-	2.21	-	-	-	-	4.66	-	-	-	-	-
	Decanal	0.0026	-	-	-	-	-	-	-	0.49	-	-	-	1.48	-	-	-	-
	n-Nonanal	0.0011	-	2.64	-	-	-	-	-	1.58	-	1.9	-	1.39	-	0.55	2.17	-
Floral	Linalool	0.0004	23.28	425.7	145.6	274.1	30.75	38.65	-	42.75	804.48	364	250.15	31.63	90.73	30.88	1116.8	505.3
	trans-2-Hexenal	0.03	0.45	8.8	3.73	8.06	1.64	2.45	3.78	0.71	11.87	4.72	4.33	4.14	0.59	0.45	6.32	3.15
	Lauric aldechyde	0.00013	-	70.15	28.08	31.46	-	-	-	-	-	19.69	-	29.69	-	-	-	-
Others	Methyl valerate	0.02	-	-	-	0.58	-	-	-	0.03	0.59	-	-	-	-	-	-	0.05
	cis-3-Hexenyl acetate	0.031	-	-	-	-	-	-	-	-	-	-	-	-	0.03	-	-	-
	Methyl octanoate	0.2	0.01	0.12	-	-	-	-	0	-	0.04	0.03	0.02	-	-	0.19	0.07	-
	Hexyl butyrate	0.203	-	-	0.03	-	-	-	0.1	-	-	-	-	-	0.01	-	-	-
	Butyl Hexanoate	10	-	-	-	-	0.01	0	-	-	-	-	-	-	-	-	-	-
	Ethyl octanoate	0.0193	-	-	0.52	-	0.64	-	0.89			0.46	-	-	-	-	-	-
	1-Octen-3-yl acetate	0.09	-	-	-	0.13	-	-	-	-	-	-	-	-	-	-	-	-
	Methyl benzoate	0.073	-	-	-	0.32	-	-	-	-	-	-	-	-	-	-	-	-
	Hexyl hexanoate	6.4	-	-	0.01	-	0.05	-	0.01	-	-	-	-	-	-	-	-	-
	Octyl butyrate	0.25	-	-	0.07	0.04	0.17	-	0.19	-	-	0.03	-	-	-	-	0.06
	Ethyl benzoate	0.05556	-	-	-	0.08	-	-	-	-	-	-	-	-	-	-	-	-
	Decyl acetate	0.225	-	-	-	-	0.13	-	-	-	-	-	-	-	-	-	-	-
	Benzyl acetate	0.364	-	-	-	0.23	-	0.01	-	0	-	0.02	0.02	-	-	0	-	0.02
	Methyl salicylate	0.04	0.01	-	-	-	-	-	-	0.01	-	0.07	-	-	-	-	-	0.08
	Benzyl butyrate	0.0007	-	-	-	0.03	-	0.01	-	0	0.03	-	-	0.01	-	-	-	-
	γ-Dodecanolide	0.063	0.2	0.2	0.29	0.27	0.2	0.47	0.45	0.12	0.62	0.8	0.33	0.25	0.26	0.03	0.23	0.06
	α-Terpineol	1.2	-	0.01	-	-	-	-	-	0	-	-	-	-	-	-	-	-
	Nerolidol	2.25	0	0.03	0.14	0.02		0.03		0.03	0.17	0.21	0.09	0.01	0.04	0	0.15	0.14
	2-Ethylhexanol	25.4822		0	0	-	-	-	-	-	-	-	-	-	-	-	-
	(E)-2-Decenal	0.017	-	-	-	-	-	-	-	-	-	0.09	-	-	-	-	-	0.04
	4-Methoxy-2,5-dimethyl-3(2H)-furanone	3.4	-	-	-	-	-	-	-	-	0.09	-	-	-	-	-	0.04
																		-
	Methylbutyric acid	0.5	0.01	0.01	0.01	-	-	-	0	-	-	0	-	0.01	0	-	0.01	-
	Hexanoic acid	0.89	-	-	0.01	-	0.01	-	0	0.03	-	0.04	-	0	0	-	-	-
	Octanoic acid	3	0.01	-	-	0.02	0.01	0.01		0.01	0.01		0.02	-	-	0.01	0.02	-
	(E)-2-Hexenyl hexanoate	0.781	-	-	0.01	-	-	-	0.01	-	-	-	-	-	-	-	-	-

## Sheet: S3
Table S3. Relative Content of VOCs in 16 Strawberry Varieties
Categories	RT (min)	CAS Number	Compounds	Relative content (%)
				S1	S2	S3	S4	S5	S6	S7	S8	S9	S10	S11	S12	S13	S14	S15	S16
Esters	3.74	623-42-7	Methyl butyrate	1.96	0.19	2.57	2.54	0.37	2.23	2.01	0.32	4.55	0.49	4.25	1.29	2.16	0.86	0.82	3.66
	4.19	624-24-8	Methyl valerate	-	-	-	1.45	-	-	-	0.26	0.62	-	-	-	-	-	-	0.09
	4.52	105-54-4	Ethyl butyrate	-	-	0.62	0.61	-	1.77	0.83	-	-	0.57	0.37	2.26	0.38	-	-	1.89
	8.27	106-70-7	Methyl hexanoate	7.04	2.68	20.24	9.76	6.9	4.5	19.65	2.28	23.2	8.04	13.62	16.32	1.9	4.11	14.59	20.42
	9.4	123-66-0	Ethyl hexanoate	0.62	-	9.58	0.78	2.68	1.5	11.02	-	-	10.65	4.28	1.6	0.31	1.52	2.21	4.56
	10.63	142-92-7	Hexyl acetate	0.62	0.6	1.51	0.08	3.32	0.34	2.16	0.23	0.66	2.15	0.5	3.81	0.23	1.01	0.84	0.58
	12.13	3681-71-8	cis-3-Hexenyl acetate	-	-	-	-	-	-	-	-	-	-	-	-	-	0.66	-	-
	12.69	10094-40-3	2-Hexen-1-ol,acetate	-	-	1.81	-	0.35	0.29	1.4	0.22	-	-	-	-	-	2.66	-	0.49
	14.47	111-11-5	Methyl octanoate	0.33	0.09	2.1	-	-	-	-	0.27		0.68	0.64	0.82	-	0.69	1.95	1.2
	15.16	2639-63-6	Hexyl butyrate	-	-	0.45	-	-	-	0.93	-	-	-	-	-	0.24	-	-	-
	15.2	626-82-4	Butyl Hexanoate	-	-	-	-	0.9	0.31	-	-	-	-	-	-	-	-	-	-
	15.8	106-32-1	Ethyl octanoate	-	-	0.87	-	0.97	-	0.83	-	-	0.71	-	-	-	-	-	-
	17.15	112-14-1	Octyl acetate	-	-	-	-	42.17	-	16.82	-	-	-	-	-	-	0.61	1.47
	18.87	2442-10-06	1-Octen-3-yl acetate	-	-	-	-	0.9	-	-	-	-	-	-	-	-	-	-	-
	19.5	112-32-3	n-Octyl formate	-	-	-	-	2.55	-	-	-	-	-	-	-	-	-	-	-
	21.15	93-58-3	Methyl benzoate	-	-	-	2.92	-	-	-	-	-	-	-	-		-	-	-
	21.16	6378-65-0	Hexyl hexanoate	-	-	0.29	-	0.79	-	0.77	-	-	-	-	-	-	-	-	-
	21.36	110-39-4	Octyl butyrate	-	-	1.53	1.3	3.32	-	2.24	-	-	0.54	-	-	-	-	0.82	-
	22.14	939-48-0	1-Methylethyl benzoate	-	-	0	1.79	-	-	-	-	-		-	-	-	-	-	-
	22.2	7786-58-5	octyl 3-methylbutanoate	-	-	1.44	0	6.82	-	2.96	0.52	-	0.55	-	-	0.24		2.33	0.48
	22.42	93-89-0	Ethyl benzoate	-	-	-	0.57	-	-	-	-	-	-	-	-	-	-	-	-
	23.05	112-17-4	Decyl acetate	-	-	-	-	2.33	-	-	-	-	-	-	-	-	-	-	-
	23.38	97-62-1	Ethyl isobutyrate	3.43	-	-	-	-	1.21	-	-	-	-	-	-	0.45	-	-	-
	23.84	140-11-4	Benzyl acetate	0.28	-	-	10.45	-	0.75	-	0.29		0.55	0.7	0.27	0.36	0.38	-	0.59
	24.67	20777-39-3	Lavendulyl acetate	-	-	-	-	1.21	-	-	-	-	-	-	-	-	-	-	-
	24.73	119-36-8	Methyl salicylate	0.29	-	-	-	-	-	-	0.23	-	0.23	-	-	-	-	-	0.27
	25.58	4887-30-3	Octyl hexanoate	-	-	0.84	-	13.69	-	20.99	-	-	0.14	0.48	-	-	-	0.87	-
	26.18	103-37-7	Benzyl butyrate	-	-	-	1.53	-	0.65	-	0.49	0.51	-	-	1.22	0.2	-	-	-
	26.46	6846-50-0	2,2,4-Trimethyl-1,3-pentanediol diisobutyrate	3.23	1.28	-	0.5	0.33	-	-	0.87	0.62	-	1.91	-	-	1.7	0.14	-
	26.63	7493-69-8	Allyl 2-ethylbutyrate	-	0.58	-	-	-	-	-	-	-	0.24		-	0.28	0.35	-	-
	28.25	2306-88-9	Octyl octanoate	-	-	-	-	0.73	-	-	-	-	-	-	-	-	-	-	-
	29.59	706-14-9	γ-Decalactone	-	-	0.37	-	1.21	0.71	-	33.69	-	0.54	0.74	0.22	36.23	49.23	-	-
	30.47	134-20-3	Methyl anthranilate	0.57	-	-	-	-	1.31	-	-	-	-	1.7	-	-	-	-	-
	31.83	2305-05-07	γ-Dodecanolide	6.3	1.99	1.57	2.1	0.98	5.9	1.35	3.04	2.05	4.04	2.54	4.09	3.57	1.43	0.75	0.35
	33.22	84-69-5	Diisobutyl phthalate	-	0.45	0.29	2.55	-	0.35	-	0.41	-	-	-	-	-	-	-	-
Alcohols	19.18	78-70-6	Linalool	4.69	26.32	5.05	13.61	0.96	3.05	-	6.84	16.81	11.69	12.16	3.28	7.96	9.32	23.4	18.33
	23.22	98-55-5	α-Terpineol	-	0.54	-	-	-	-	-	0.44	-	-	0.45	-	0.28	-	-	0.06
	28.44	7212-44-4	Nerolidol	2.54	11.73	26.38	6.01	-	12.36		29.78	19.69	37.56	23.69	6.87	20.05	3.28	18.05	29.03
	27.5	111-46-6	Diethylene glycol	23.98	0.49	0.39	-	-	-	2.06	0.22	-	0.89	-		-	-	-	-
	34.66	5617-32-3	Heptaethyleneglycol	2.29	0.58	0.36	0.43	-	-	1.6		-	0.78	-	2.91	-	-	-	-
	35.12	928-95-0	(E)-2-Hexen-1-ol	-	-	-	0.48	-	-	0.24	0.27	-	-	-	0.79	0.48	-	-	-
	35.44	104-76-7	2-Ethylhexanol	0	0.09	0.81	-	-	-	-	-	-	-	-	-	-	-	-	-
Aldehydes	5.52	66-25-1	Hexanal	1.25	1.88	3.94	2.94	0.61	3.43	3.05	1.67	4.34	2.67	2.81	12.83	0.77	1.52	1.91	1.86
	9.15	6728-26-3	trans-2-Hexenal	6.74	40.79	9.69	30.02	3.87	14.5	5.42	8.52	18.61	11.36	15.81	32.25	3.87	10.08	9.93	8.56
	14.65	124-19-6	n-Nonanal	-	0.45	-	-	-	-	-	0.7	-	0.17	-	0.4	-	0.46	0.13	-
	17.9	112-31-2	Decanal	-	-	-	-	-	-	-	0.51	-	-	-	1	-	-	-	-
	22.06	3913-81-3	(E)-2-Decenal	-	-	-	-	-	-	-	-	-	0.13	-		-	-	-	0.06
	24.04	112-54-9	Lauric aldechyde	-	1.41	0.32	0.51	-	-	-	-	-	0.21	-	1	-	-	-	-
	26.27	104-67-6	γ-Undecalactone	-	-	-	-	-	-	1.54	-	-	-	0.52		-	-	-	-
Ketones	20.14	4077-47-8	4-Methoxy-2,5-dimethyl-3(2H)-furanone	1.76	5.13	3.08	2.79	0.23	1.58	0.06	2.49	-	1.06	0.58	0.25	6.84	1.45	-	1.72
	24.44	1528-25-2	3-ethylheptan-4-one	0.45	-	-	1.13		22.21	-	-	-	-	0.52	-	7.82	-	-	1.36
	24.95	35900-26-2	5-Nonanone, 4-methyl-	0	-	-	-	-	2.57	-	-	-	-	-	-	2	-	-	1.03
	26.03	3796-70-1	Geranylacetone	0.18	1.19	0.63	0.38	-	-	-	0.9	-	0.78	-	1.56	0.27	0.38	-	0.58
	21.29	57545-63-8	4-SEC-BUTOXY-2-BUTANONE	-	-	-	-	-	-	-	-	-	-	2.08	-	-	-	-	0.18
Acids	22.53	116-53-0	2-Methylbutyric acid	0.47	-	-	0.4	-	0.73	-	0.18	0.77	-	2.24	0.22	0.39	0.38	-	-
	21.31	56-84-8	Aspartic acid	0.96	0.16	-	-	-	2.2	-	-	0.75	-	-	0.7	-	0.48	-	1.45
	25.91	142-62-1	Hexanoic acid	3.72	1.1	1.07	1.41	1.45	6.01	-	1.83	2.42	0.97	4.93	1.22	0.95	3.71	3.21	0.86
	28.65	124-07-2	Octanoic acid	0.39	-	0.59	-	0.28	0.88	-	0.37	0.61	-	1.45	-	-	0.8	0.87	-
	30.38	63-68-3	Methionine	19.41	-	-	-	0.09	4.83	1.66	-	1.71	-	0.38	-	1.07	-	-	-
	29.22	141-82-2	Malonic acid	2.12	-	-	-	-	-	-	-	-	-	-	-	-	-	-	-
	22.78	53398-86-0	(E)-2-Hexenyl hexanoate	-	-	0.34	-	-	-	0.42	-	-	-	-	-	-	-	-	-
Others	12.31	1968-12-02	N,N-Dimethylformamide	-	-	-	-	-	2.79	-	1.32	1.26	-	-	-	-	-	15.06
	31.15	96-76-4	2,4-Di-tert-butylphenol	1.68	-	1.27	0.95	-	1.04	-	0.85	-	0.47	0.48	2.82	0.69	-	0.31	0.35
	33.79	611-20-1	2-Cyanophenol	2.69	-	-	-	-	-	-	-	0.81	0.75	-	-	-	-	0.2	-
	29.21	614-97-1	5-Methylbenzimidazole	-	-	-	-	-	-	-	-	-	-	-	-	-	2.92	0.14	-
	21.34	544-76-3	Hexadecane	-	0.14	-	-	-	-	-	-	-	0.39	0.19	-	-	-	-	-
	23.76	629-78-7	Heptadecane	-	0.13	-	-	-	-	-	-	-	-	-	-	-	-	-	-

## Sheet: S4
Table S4. Volatile Compound Threshold and Aroma Descriptio
CAS number	Compounds	Odor description*	Aroma threshold values#（mg/kg）
624-24-8	Methyl valerate	Methyl valerate has a pungent, green-fruity odor, apple and pineapple-like.	0.02-0.089
623-42-7	Methyl butyrate	Methyl butyrate has an apple-like odor and corresponding sweet taste that is not very powerful.	0.001-0.059
105-54-4	Ethyl butyrate	Ethyl butyrate has a fruity odor with pineapple undertone and sweet, analogous taste.	0.00076-0.0009
106-70-7	Methyl hexanoate	Methyl hexanoate has an ether-like odor reminiscent of pineapple.	0.01-0.43
123-66-0	Ethyl hexanoate	Ethyl hexanoate has a powerful, fruity odor with a pineapple banana note.	0.0022-0.005
142-92-7	Hexyl acetate	Hexyl acetate has a pleasant fruity, apple, cherry, pear, floral odor and bittersweet taste suggestive of pear.	0.002-0.115
3681-71-8	cis-3-Hexenyl acetate	cis-3-Hexenyl acetate has a powerful, green, fruity, floral note reminiscent of banana.	0.031
111-11-5	Methyl octanoate	Methyl octanoate has a powerful, winy, fruity and orange-like odor and an oily, somewhat orange taste.	0.2-0.87
2639-63-6	Hexyl butyrate	Hexyl butyrate has a characteristic fruity(apricot)odor and sweet taste suggestive of pineapple.	0.203
626-82-4	Butyl hexanoate	Butyl hexanoate has a characteristic pineapple-like odor	10
106-32-1	Ethyl octanoate	Ethyl octanoate has a pleasant, fruity, floral odor (wine-apricot note).	0.0193
112-14-1	Octyl acetate	Octyl acetate has a fruity odor reminiscent of neroli and jasmine with a fruity, slightly bitter taste suggestive of peach.	0.047
2442-10-06	1-Octen-3-yl acetate	1-Octen-3-yl acetate has a characteristic odor reminiscent of lavender and lavandin and/or a metallic, mushroom-like odor.	0.09
112-32-3	n-Octyl formate	n-Octyl formate has a fruity odor with a rose-orange note and a bitter flavor, refreshingly fruity green at low concentrations.	n/a
93-58-3	Methyl benzoate	Methyl benzoate has a fruity odor, similar to cananga.	0.073
6378-65-0	Hexyl hexanoate	Hexyl hexanoate has an herbaceous odor.	6.4
110-39-4	Octyl butyrate	Octyl butyrate has a green, herbaceous odor remotely reminiscent of orange, but more so of galbanum and parsley and a sweet, melon-like flavor.	0.25
93-89-0	Ethyl benzoate	Ethyl benzoate has a somewhat fruity odor similar to ylang-ylang, but milder than methyl benzoate.	0.05556
112-17-4	Decyl acetate	Decyl acetate has a floral, orange-rose odor and characteristic flavor.At high dilution, it has a sweet flavor with a pineapple-like undertone.Traces of this compound are used in apple, orange and rum flavors.	0.225-1
97-62-1	Ethyl isobutyrate	Ethyl isobutyrate has a fruity aromatic odor.	2e-05
140-11-4	Benzyl acetate	Benzyl acetate has a characteristic flowery (jasmine) odor and a bitter, pungent taste.It is present as a main constituent in several oils and flower absolutes.	0.364
119-36-8	Methyl salicylate	Methyl salicylate has a minty, spicy, sweet, wintergreen-like odor.	0.04
103-37-7	Benzyl butyrate	Benzyl butyrate has a characteristic fruity-floral, plum-like odor and a sweet, pear-like taste.	0.376
706-14-9	γ-Decalactone	γ-Decalactone has a pleasant, fruity, peach-like odor.	0.0007-0.6
134-20-3	Methyl anthranilate	Methyl anthranilate has a characteristic orange-flower odor and slightly bitter, pungent taste.	0.003
2305-05-07	γ-Dodecalactone	γ-Dodecalactone has a fatty, peachy, somewhat musky odor and buttery, peach-like flavor.	0.063
84-69-5	Linalool	Typical pleasant floral odor, free from camphoraceous and terpenic note.	0.0004-6
98-55-5	α-Terpineol	α-Terpineol has a characteristic lilac odor with a sweet taste reminiscent of peach on dilution.	1.2
7212-44-4	Nerolidol	Nerolidol has a faint, fresh, unusually sweet,tenacious,	2.25-10
		floral odor similar to rose and apple.
6728-26-3	trans-2-Hexenal	trans-2-Hexenal has a fresh green leaf fragrance	0.03
104-76-7	2-Ethylhexanol	2-Ethylhexanol has a mild, oily, sweet, slightly floral odor reminiscent of rose and sweet, fatty-floral taste with a fruity note.	25.4822
66-25-1	Hexanal	Hexanal has a fatty, green, grassy, powerful, penetrating characteristic fruity odor and taste (on dilution).	0.005
124-19-6	n-Nonanal	n-Nonanal has a strong, fatty odor developing an orange and rose note on dilution.It has a fatty, citrus-like flavor.	0.0011
112-31-2	Decanal	Decanal has a penetrating, sweet, waxy, floral, citrus, pronounced fatty odor that develops a floral character on dilution and fatty, citrus-like taste.	0.0026
3913-81-3	(E)-2-Decanal	(E)-2-Decanal has a powerful waxy, orange aroma.	0.017-0.25
112-54-9	Lauric aldechyde	Lauric aldechyde has a characteristic fatty odor reminiscent of violet on dilution.	0.00013-0.00029
104-67-6	γ-Undecalactone	γ-Undecalactone has a strong, fruity odor suggestive of peach (particularly on dilution).It has a pungent and sweet flavor also similar to peach.	0.0021
4077-47-8	2,5-Dimethyl-4-methoxy-3(2H)-furanone	2,5-Dimethyl-4-methoxy-3(2H)-furanone has a sweet, cooked caramellic, burnt sugar odor.	3.4
3796-70-1	Geranylacetone	Geranylacetone has a green and rosy floral odor and fresh-floral, light, but rather penetrating sweet-rosy, slightly green, magnolia-like odor.	0.06-6.4
116-53-0	Methylbutyric acid	At low dilutions, it has a pleasant, fruity taste.	0.5-0.54
142-62-1	Hexanoic acid	It exhibits an acrid taste.	0.89
124-07-2	Octanoic acid	Octanoic acid is also reported as having a faint, fruity–acid odor and slightly sour taste.	3
53398-86-0	(E)-2-Hexenyl hexanoate	(E)-2-Hexenyl hexanoate has a fruity green odor. It is reported to possess a characteristic fragrance and green note of jasmine.	0.781-3.13
* : From Fenaroli's Handbook of Flavor Ingredients(Group, 2010); # : From Odour Thresholds, Compilations of odour threshold values in air, water and other media(Gemert, 2011).
